# Supplementary material for: Porphyrin-Based Aluminum Metal-Organic Framework with Copper: Pre-Adsorption of Water Vapor, Dynamic and Static Sorption of Diethyl Sulfide Vapor, and Sorbent Regeneration
Source: Materials (Basel). 2024 Dec 17;17(24):6160. doi: 10.3390/ma17246160 (PMC11677809; doi:10.3390/ma17246160)
Supplement: Supplementary file 1 [file materials-17-06160-s001.zip]

Archive with 1 entries (1 files):
- materials-3336104-supplementary.pdf
